# Supplementary material for: Pediatric Quality of Life InventoryTM version 4.0 short form generic core scale across pediatric populations review data
Source: Data Brief. 2021 Nov 24;39:107599. doi: 10.1016/j.dib.2021.107599 (PMC8639391; doi:10.1016/j.dib.2021.107599)
Supplement: Supplementary file 1 [file mmc1.zip › mmc1.csv]

StudyID	Diagnosis	Origin	Survey_Version	Time_since_diagnosis	gender (1=male, 2=female)	age	Ulcerative colitis (UC)_ABDOMINAL_PAIN	UC_RECTAL_BLEEDING	UC_STOOL_CONSISTENCY	UC_STOOLS	UC_NOCTURNAL_STOOLS	ACTIVITY_LEVEL	PEDIATRIC_ULCERATIVE_COLITIS_ACTIVITY_INDEX_SCORE_PHYSICIAN	Physician_Global_Assessment_UC	CROHNS_DISEASE(CD)_ABDOMINAL_PAIN	CD_activity_level	CD_Extraintestinal_Manifestations	CD_Perianal_involvement	CD_Stools	CD_Weight_loss	CD_Abdomen_exam	Physician_pediatric_crohns_disease_activity_index(PCDAI)_WITHOUT_Blood	Physician_PCDAI_no_wt_blood	Physician_Global_Assessment_CD	Hematocrit	ESR	Albumin	CRP	PCDAI_from_bloodwork	Total_PCDAI_Physician	Infliximab	Humira	Azathioprine	Methotrexate	Mesalazine	Steroid	appointment_location_survey	Other_meds_OTHER	Other_meds_other_specify	who_filled_out_survey	psychosocial_score(ps)_activity1_walk	ps_activity2_run	ps_activity3_sports	ps_activity4_lifting	ps_activity5_chores	ps_feelings1_afraid	ps_feelings2_sad	ps_feelings3_angry	ps_feelings4_worry_future
1	1	1	4	99.98	1	12.98									0	0	0	0	0	0	0	0	0	0	0.35		45	10	0	0	0	0	1	0	1	0	2	0		2	100	100	100	100	100	100	100	100	100
3	1	2	4	18.43	1	16.54									0	0	0	0	0	0	0	0	0	0	0.45		51	0	0	0	0		1				2	0		1	100	100	100	100	100	100	50	100	50
4	3	0	4	90.71	1	11.46							0		0	0	0	0	0	0	0	0	0	0					0	0	0	0	1	0	2	0	2	0		2	50	0	100	75	50	100	100		100
5	1	2	2	35.91	1	10.87									5	0	0	0	0	0	0	5	5	0	0.38		41	12	0	0	1	0	1	0	0	0	1				100	50	75	25	100	75	75	100	75
8	1	2	3	56.94	1	10.82									0	0	0	0	0	0	0	0	0	0	0.351	18	38	5	0	0	1			1			1			2	100	100	100	100	75	100	100	100	100
10	1	2	2	22.21	1	15.83									0	0	0	0	0	0	0	0	0	0	0.405	9	41	5	0	0	1	0	0	1	0	0	1			1	100	100	75	100	100	100	100	100	75
11	3	2	4	3.45	2	15.32	0	0	0	0	0	0	0	0											0.356	11	38	0			1	0	1	0	0	0	1	0		1	75	50	75	75	75	100	75	75	75
14	1	2	4	8.77	1	15.27									0	0	0	0	0	0	0	0	0	0						0	0	0	0	0	3	0	2	0		1	100	100	100	100	100	100	75	75	75
15	2	2	4	88.67	2	15.28	0	0	0	0	0	0	0	0														0			0	0	1	0	4	0	2	0		1	75	100	100	75	75	100	75	75	100
18	1	2	4	44.58	2	15.27									0	0	0	0	0	0	0	0	0	0				5	0	0	0	0	1	0	0	0	2	1	Pearl probiotics	1	100	100	100	100	100	100	100	100	100
19	3	2	4	94.23	1	15.07	5	0	0	0	0	0	5	0	5	0	0	0	0	0	0	5	5	0	0.41				0	5	0	0	0	0	0		2	0		2	100	100	100	100	100	100	100	100	100
20	2	2	3	26.35	2	9.05	0	0	0	0	0	0	0	0											0.33	25	45	0			1	0	1	0	0	0	1			2	100	100	100	75	100	100	100	100	100
22	3	2	3	34.46	2	15.8	0	0	0	0	0	0	0	0	0	0	0	0	0	0	0	0	0	0	0.365	42	37	9	2.5	2.5	1	0	1	0	0	0	1			1	100	50	75	100	100	75	50	25	50
24	2	5	4	1.91	2	9.68	0	0	0	0	0	0	0	0											0.445		44	9.85			0	0	1	0	0	1	2	0		2	100	100	100	100	100	50	50	75	0
25	2	2	4	47.28	2	15.28	0	0	0	0	0	0	0	0																	0	0	0	0	4	0	2	1	Vitamin D, Pro-Biotic	1	100	100	100	100	100	100	0	50	100
27	2	2	4	7.26	1	15.84	0	0	0	0	0	0	0	0													51	0.2			0	0	1	0	0	0	2	0		2	100	100	100	100	100	100	100	75	100
30	1	0	3	7.29	2	10.3									0	0	0	0	0	0	0	0	0	0	0.365	7	45	0	0	0	1	0	1	0	0	0	1			1	100	100	100	100	100	100	100	100	100
31	2	2	4	32.79	1	15.82	0	0	0	0	0	0	0	0																	0	0	1	0	4	0	2	0		1	100	100	100	100	100	100	100	50	100
32	2	2	4	65.45	1	8.08	5	0	0	0	0	0	5	0													45	12.9			0	0	1	0	0	0	2	0		3	100	100	100	100	100	50	75	50	75
35	1	6	3	79.74	2	15.35									5	0	0	0	0	0	0	5	5	1	0.362	27	45	6	2.5	7.5	1	0	1	0	0	0	1			2	100	25	25	50	50	75	50	50	75
37	1	2	4	24.31	1	13.49									0	0	0	0	0	0	0	0	0	0	0.37		42		0	0	0	0	1	0	0	0	2	0		2	100	75	100	100	100	100	100	100	75
38	1	2	4	97.53	1	13.54									0	0	0	0	0	0	0	0	0	0	0.365	25	37	11	2.5	2.5	1		1				1	0		1	100	100	100	100	100	100	100	100	100
41	1	1	2	40.15	1	13.24									0	0	0	0	0	0	0	0	0	0			45	0.01	0	0	0	0	1	0	0	0	2			1	100	100	100	75	50	100	100	100	75
45	1	2	3	23.43	1	15.01									0	0	0	0	0	0	0	0	0	0	0.403	5	42	0	0	0	1			1			1			1	75	50	50	75	50	75	75	50	50
46	1	2	4	32.43	1	13.38									0	0	0	0	0	0	0	0	0	0	0.372		42	5	0	0	0	0	0	0	3	0	2	0		2	100	100	100	100	100	50	50	50	50
47	2	0	4	29.6	2	8.93	0	0	0	0	0	0	0	0																0	0	0	0	0	3	0	2	0		2	75	75	75	50	75	0	25	100	75
48	2	0	4	51.58	1	14.18	5	0	0	0	0	0	5	0																	0	0	0	0	3	0	2	1	Previcet	2	100	100	100	100	100	100	100	100	100
49	1	0	3	9.13	1	17.51									0	0	0	0	0	0	0	0	0	0	0.4	4	42	0	0	0	1	0	0	1	0	0	1			1	100	75	100	100	100	100	100	100
50	1	2	2	14.39	1	15.65									0	0	0	5	0	0	0	5	5	0	0.409	4	42	6	0	5	1	0	0	1	0	0	1			1	75	75	75	75	75	25	50	75	75
52	1	0	2	61.17	1	16.19									0	0	0	0	0	0	0	0	0	0	0.422	2	41	0	0	0	1	0	1	0	0	0					100	75	75	100	100	100	75	50	75
53	1	0	4	59.93	2	17.64									0	0	0	0	0	0	5	5	5	0	0.38		46	0.8	0	5	0	0	1	0	0	0	2	0		1	75	50	50	75	50	75	50	75	50
54	1	0	4	10.53	2	13.87									0	0	0	0	0	0	0	0	0	0	0.38	23	40	0	2.5	2.5	1						1	0		1	100	100	100	75	100	100	50	50	100
55	1	4	4	88.21	1	8.76									0	0	0	0	0	0	0	0	0	0	0.319	14	37	0	5	5	1	0	0	0	0	0	1	0		2	100	100	100	100	100	100	100	75	100
56	1	0	4	42.78	2	16.04									0	0	0	0	0	0	0	0	0	0					0	0	0	1	0	0	0	0	2	0		1	100	100	100	100	100	100	100	100	100
58	1	2	3	38.6	2	13.35									0	0	0	0	0	0	0	0	0	0	0.378	9	42	0	0	0	1	0	1	0	0	0	1			2	100	100	100	100	100	100	100	100	100
59	1	2	3	13.47	1	17.45									0	0	0	0	0	0	0	0	0	0	0.37		42	9.3	0	0	0	0	1	0	0	0	2			1	100	100	100	50	100	100	75	75	50
60	3	2	3	29.22	2	8.91	0	0	0	0	0	0	0	0	0	0	0	0	0	0	0	0	0	0	0.366	27	40	16	2.5	2.5	1						1			2	100	75	100	100	100	100	100	100	100
62	2	1	4	74.22	1	13.09	0	0	0	0	0	0	0	0																	0	0	0	0	0	0	2	1	Asocol	1	100	100	100	100	50	100	100	75	75
64	1	2	4	20.44	2	15.06									0	0	0	0	0	0	0	0	0	0			48	0.8	0	0	0	0	1	0	0	0	2	0		1	100	50	50	100	100	100	100	100	75
66	1	2	3	13.08	1	16.41									0	0	0	0	0	0	0	0	0	0	0.4	7	43	0	0	0	1	0	0	1	0	0	1			1	100	100	100	100	100	100	100	100	100
70	3	2	4	15.31	1	16.15	0	0	0	0	0	0	0	0	0	0	0	0	0	0	0	0	0	0					0	0	0	0	1	0	0	0	2	1		1	100	100	100	100	100	100	100	100	100
71	1	1	3	65.87	1	17.41									0	0	0	0	0	0	0	0	0	0	0.396	10	41	0	0	0	1	0	0	1	0	0	1			1	100	100	100	100	100	75	75	75	50
76	1	3	2	12.55	2	12.3									0	0	0	0	0	0	0	0	0	0	0.349	6	42	0	0	0	1	0	1	0	0	0	1			1	100	100	100	100	100	75	50	75	50
78	1	1	4	29.4	2	15.06									0	0	0	0	0	0	0	0	0	0			47	1.5	0	0	0	0	0	0	3	0	2	0		1	100	100	100	100	100	100	100	100	100
79	2	2	4	16.95	2	11.52	0	0	0	0	0	0	0	0																	0	0	0	0	2	0	2	0		2	100	75	75	100	100	75	50	75	50
80	1	2	4	22.93	2	14.55									0	0	0	0	0	0	0	0	0	0			45	0.8	0	0	0	0	1	0	0	0	3	0		1	100	100	100	100	100	100	100	100	100
82	3	2	4	96.99	2	17.78	0	0	0	0	0	5	5	0	0	5	0	0	0	0	0	5	5	0	0.43		47	5.1	0	5	0	0	0	0	4	0	2	0		1	100	100	100	100	100	75	50	50	50
83	1	2	1	41.53	2	14.3									0	0	5	0	0	0	0	5	5	0		15	42		0	5	1	0	0	0	0	0					100	50	75	75	100	75	75	75	75
85	2	0	4	24.75	1	14.46	0	0	0	0	0	0	0	0												5	48	6			1			1			1	0		2	100	75	100	100	100	100	100	100	100
88	3	3	4	39.49	1	13.18	0	0	0	0	0	0	0	0	0	0	0	0	0	0	0	0	0	0	0.37		44	2.6	0	0	0	0	0	0	3	0	2	0		2	100	100	100	100	100	100	100	100	100
89	1	2	4	2.27	1	10.69									0	0	0	5	0	0	0	5	5	0	0.33	7	39	15	0	5	1						1	0		2	50	25	25	50	50	100	75	100	100
90	1	0	4	4.53	2	12									0	0	0	5	0	0	0	5	5	0	0.343		38			5	1	0	1	0	0	0	1	0		1	100	100	100	100	100	100	100	100	100
93	1	0	2	2.04	1	10.64									0	0	0	0	5	0	0	5	5	0	0.351	10	35	10	0	5	1	0	0	1	0	0	1			1	100	100	100	75	100	50	75	100	50
97	3	2	4	80.89	2	14.14	0	0	0	0	0	0	0	0	0	0	0	0	0	0	0	0	0	0	0.34		49	0.3	0	0	0	0	0	0	2	0	2	1		2	100	100	100	100	75	75	75	50	75
98	1	0	4	25.46	2	15.37									0	0	0	0	0	0	0	0	0	0	0.42		34	0	5	5	0	0	0	0	4	0	2	1	Venlafaxine	1	100	100	100	100	100	100	100	100	100
99	1	0	4	10.28	1	12.92									0	0	0	0	0	0	0	0	0	0	0.372		47	0.19	0	0	0	0	1	0	4	0	2	0		1	100	100	100	75	100	100	100	100	100
100	1	1	2	42.35	2	15.74									0	0	0	0	0	0	0	0	0	0	0.374	5	40	0	0	0	1	0	1	0	0	0					100	100	100	100	100	100	100	100	50
102	1	2	3	56.84	2	15.18									0	0	0	0	0	0	0	0	0	0	0.342	32	37	20	2.5	2.5	1	0	0	0	0	0	1			1	75	100	75	100	75	75	50	50	75
103	1	2	4	1.81	2	14.68									0	0	0	0	0	0	0	0	0	0	0.32		43		2.5	2.5	0	0	1	0	0	1	2	1	Prednisone	2	100	100	100	100	100	100	75	50	50
104	1	2	4	23.46	1	10.14									0	0	0	0	0	0	0	0	0	0						0	0	0	0	0	4	0	2	0		2	75	50	100	100	50	100	100	100	100
105	2	0	4	35.65	2	17.43	0	0	0	0	0	0	0	0								0	0		0.407	5	43				0	0	1	0	4	0	2	0		1	100	100	75	100	100	100	50	100	75
106	1	2	4	99.81	1	14.91									0	0	0	0	0	0	0	0	0	0						0	0	0	0	0	0	1	2	0		2	50	25	25	75	75	100	100	100	100
107	1	2	4	5.16	1	15.98									0	0	0	0	0	0	0	0	0	0	0.353	8	37	7	2.5	2.5	1	0	1	0	0	0	2	0		1	100	100	100	100	100	100	100	100	100
108	3	0	4	65.31	2	9.96	0	0	0	0	0	0	0	0	0	0	0	0	0	0	0	0	0	0					0	0	0	0	0	0	2	0	1	1	Folic acid	2	100	100	75	75	100	100	75	75	100
110	1	0	4	8.02	1	12.99									0	0	5	0	0	0	0	5	5	0			46		0	5	0	0	0	1	2	0	2	0		2	100	100	100	100	100	100	100	100	100
114	1	2	4	97.97	2	15.88									0	0	5	0	0	0	0	5	5	0					0	5	0	0	0	0	0	0	2	0		1	100	100	100	50	100	100	100	100	100
117	1	3	3	56.57	1	17.13									0	0	0	0	0	0	0	0	0	0	0.46	4	42	0	0	0	1	0	1	0	0	0	1			1	100	100	100	100	100	100	100	100	100
118	1	2	4	12.52	2	17.32									0	0	0	0	0	0	0	0	0	0						0	0	0	1	0	0	0	2	0		1	100	100	100	100	100	100	50	50	100
122	2	2	1	128.03	2	16.82	0	0	0	0	0	0	0	0								0	0								0	0	1	0	2	0					100	100	75		100	100	100	100	100
124	2	2	4	148.04	2	16.58	0	0	0	0	0	0	0	0													49	0			0	0	0	0	4	0	2	0		1	100	100	100	100	100	100	100	100	100
125	1	2	4	42.97	1	13.94									0	5	0	0	0	0	0	5	5	0	0.34	8	41	6	2.5	7.5	1	0	0	1	0	0	1	0		2	50	50	25	25	50	50	50	50	75
126	1	4	4	2.89	2	11.42									0	0	0	0	0	0	0	0	0	0	0.35	27	36	10	2.5	2.5	1	0	1	0	0	1	1	0		2	100	100	75	75	100	100	100	100	75
127	1	2	4	3.25	1	14.67									0	5	0	0	0	0	0	5	5	0			43	0.6	0	5	0	0	0	0	3	0	2	0		2	100	75	75	100	100	100	100	100	100
128	1	4	4	36.9	1	17.06									0	0	0	0	0	0	0	0	0	0	0.4	6	39	0	0	0	1	0	0	0	0	0	1	0		1	100	100	100	100	100	100	100	75	100
131	1	0	3	15.8	1	14.08									0	0	0	0	0	0	0	0	0	0	0.327	23	35	0	5	5	1	0	1	0	0	0	1			2	100	25	50	50	100	0	75	50	50
132	2	5	3	110.29	1	11.4	0	0	0	0	0	0	0	0								0	0		0.367	20	38	6	2.5		1	0	0	0	0	0	1			2	100	75	75	100	75	100	75	75	50
134	3	2	4	128.72	2	15.38	0	0	0	0	0	0	0	0											0.37		44	5.3			0	0	1	0	1	0	2	0		2	100	100	100	100	100	100	100	100	100
135	1	2	4	61.57	1	13.27									0	0	5	0	0	0	0	5	5	0	0.33		41	0.4	2.5	7.5	0	0	1	0	0	0	2	0		2	100	100	100	100	100	100	100	100	100
136	1	2	4	49.74	1	10.51									0	0	0	0	0	0	0	0	0	0				0.7	0	0	0	0	1	0	0	0	2	0		2	100	100	100	100	100	100	100	100	100
137	1	0	2	36.96	1	14.98									0	0	0	0	0	0	0	0	0	0	0.389		42	0	0	0	0		1		4						100	100	100	75	100	100	75	75	100
138	1	0	2	42.81	2	14.32									0	0	0	0	0	0	0	0	0	0	0.357	18	36	0	0	0	1		1								100	75	100	100	100	100	75	100	50
139	2	2	2	10.25	2	14.29	0	0	0	0	0	0	0	0											0.402	15	42	0			1		1								100	100	100	100	100	100	100	100	100
142	1	2	4	2.73	2	11.48									0	0	0	0	0	0	0	0	0	0						0	0	0	0	0	0	1	2	0		2	100	100	100	100	100	75	75	75	50
143	1	6	4	70.05	2	16.48									5	0	0	0	0	0	0	5	5	0	0.322	15	36	0	2.5	7.5	1	0	0	0	0	0	1	0		1	50	0	25	50	75	100	50	0	100
146	1	2	3	62.98	1	16.41									0	0	0	0	0	0	0	0	0	0					0	0	0	0	1	0	0	0	2			1	100	100	100	100	100	100	100	100	100
149	3	2	4	20.01	1	17.53	0	0	0	0	0	0	0	0	0	0	0	0	0	0	0	0	0	0			49	0.1	0	0	0	0	0	0	4	0	2	0		1	100	100	100	100	100	100	100	100	100
150	3	2	4	116.96	2	16.13	0	0	0	0	0	0	0	0	0	0	0	0	0	0	0	0	0	0			45	3.2			0	0	0	0	4	0	2	0		2	100	100	100	100	100	100	100	100	100
153	3	2	4	122.51	2	16.02	0	0	0	0	0	0	0	0	0	0	0	0	0	0	0	0	0	0	0.42		46	0	0	0	0	0	0	0	2	0	2	0		2	100	100	100	100	100	100	100	100	100
154	1	2	2	34.86	1	16.29									0	0	0	0	0	0	0	0	0	0	0.36	15	43	13	2.5	2.5	1	0	1	0	0	0	1				100	100	100	100	100	100	100	100	100
156	2	1	4	7.1	1	17.28	0	0	0	0	0	0	0	0														32.2			0	0	1	0	4	0	2	0		1	100	100	100	100	100	100	100	100	75
157	3	0	4	99.02	1	12.66	0	0	0	0	0	0	0	0	0	0	0	0	0	0	0	0	0	0							0						2	0		2	100	100	100	100	100	100	100	100	100
158	1	4	3	10.02	2	10.83									0	0	0	0	0	0	0	0	0	0	0.341	4	42	0	0	0	1	0	0	0	3	0	1			2	100	100	100	100	100	75	100	75	75
161	2	2	2	31.74	1	17.18	0	0	0	0	0	0	0	0													50	0.4	0		0	0	0	0	4	0	2			1	100	100	100	100	100	75	100	100	50
164	1	2	4	2.33	1	13.88									0	5	0	0	0	0	0	5	5	0					0	5	0	0	0	0	3	0	2	0		2	75	100	100	100	100	25	100	100	25
165	1	2	4	27.04	2	14.23									5	0	0	0	0	0	0	5	5	0						5	0	0	0	0	3	0	2	0		1	75	75	100	50	75	100	75	75	75
166	1	2	3	5.95	1	13.57									5	0	0	0	0	0	0	5	5	0	0.355	11	39	0	0	5	1	0	1	0	0	0	1			1	100	100	100	100	75	100	100	75	100
167	1	2	4	22.64	2	16.13									0	0	0	0	0	0	0	0	0	0	0.349	21	41	17	0	0	1	0	0	0	0	0	1	0		1	100	75	100	75	100	75	75	50	75
168	1	3	3	9.26	2	15.79									0	0	0	0	0	0	0	0	0	0	0.43	10	40	7	0	0	1						1			1	100	100	100	100	100	75	25	75	75
170	1	2	4	91.53	2	14.25									0	0	0	0	0	0	0	0	0	0						0	0	0	1	0	4	0	2	0		2	100	100	100	100	100	75	75	75	75
171	2	2	4	43.17	1	16.34							0		0	0	0	0	0	0	0	0	0	0						0	0	0	0	0	3	0	2	0		2	100	100	100	100	100	100	75	50	75
175	1	0	4	75.83	1	16.15									0	0	0	0	0	0	0	0	0	0						0	0	0	0	1	0	0	2	0		1	100	100	100	100	100	100	100	100	100
176	1	2	4	17.38	1	13.08									0	0	0	0	0	0	0	0	0	0						0	0	0	0	0	4	0	2	0		1	100	100	100	100	100	100	75	100	100
177	1	2	4	17.18	2	14.33									5	0	0	0	0	0	0	5	5	0				18.2		5	0	0	1	0	2	0	2	0		1	100	100	75	100	75	100	100	100	50
180	1	1	2	44.55	2	14.43									0	0	0	0	0	0	0	0	0	0	0.331	64	39	16	7.5	7.5	1	0	0	1	0	0					75	25	50	50	100	75	75	75	75
181	1	1	4	16.03	2	13.48									0	0	0	0	0	0	0	0	0	0						0	0	0	0	0	0	0	2	0		2	100	75	75	50	100	100	100	100	100
182	1	2	3	84.14	2	17.8									0	5	0	0	0	0	0	5	5	0	0.395	11	41	7	0	5	1	0	0	0	0	0	1			1	75	75	75	75	75	100	75	75	100
183	2	2	4	7.72	2	8.63	0	0	0	0	0	0	0	0								0	0					0.9			0	0	0	0	4	0	2	1	Tu zen	2	100	75	75	50	100	100	75	50	75
185	1	2	2	6.57	2	15.23									5	0	0	0	0	0	0	5	5	0	0.34	26	36	33	2.5	7.5	1	0	1	0	0	0					50	25	50	50	75	100	100	100	100
187	1	2	3	41.56	1	15.08									5	0	0	0	0	0	0	5	5	0	0.38	14	40	0	0	5	1	0	1	0	3	0	1			3	100	100	100	100	100	100	100	100	50
189	1	2	2	86.6	1	14.8									0	0	0	0	0	0	0	0	0	0	0.413	17	43	9	2.5	2.5	1	0	0	1	0	0	1				100	100	100	100	100	100	100	100	100
190	1	2	3	18.79	1	16.74									0	0	0	0	0	0	0	0	0	0				7.3	0	0	0	0	1	0	3	0	2			1	100	50	75	100	100	50	50	50	50
194	2	2	4	110.77	1	11.95	0	0	0	0	0	0	0	0																	0				1		2	0		2	100	75	75	100	100	100	100	100	100
195	2	2	4	7.56	1	16.93	0	0	0	0	0	0	0	0													41	7.1			0	0	0	0	4	0	2	0		1	100	100	100	100	100	100	100	100	100
198	1	2	4	8.54	2	16.66									0	0	0	0	0	0	0	0	0	0	0.4		45		0	0	0	0	0	0	4	0	2	0		1	100	75	50	75	100	50	75	75	50
199	1	2	4	49.91	2	13.11									0	0	0	0	0	0	0	0	0	0				3.2		0	0	0	1	0	0	0	2	0		2	100	100	100	100	100	100	100	100	75
200	2	2	4	45.47	2	15.56	0	0	0	0	0	0	0	0								0	0					0			0	0	0	0	3	0	2	0		2	100	100	100	100	100	100	100	100	100
201	3	1	4	65.02	2	13.35	0	0	0	0	0	0	0	0	0	0	0	0	0	0	0	0	0	0				0	0	0	0	0	0	0	0	0	2	0		1	100	100	100	100	100	75	100	100	75
204	1	0	4	149.85	1	12.95									0	0	0	0	0	5	0	5	0	0						5	0	0	0	0	4	0	2	0		2	100	100	100	100	100	100	100	100	100
205	3	5	4	69.39	2	17.06	0	0	0	0	0	0	0	0	0	0	0	0	0	0	0	0	0	0	0.344		36	0.43	0	0	0	0	1	0	0	0	2	0		1	100	100	100	100	100	100	75	75	100
206	1	5	2	42.41	2	17.1									0	0	0	0	0	0	0	0	0	0	0.359	21	39	0	0	0	1	0	1	0	3	0					100	100	100	100	100	75	75	75	75
207	2	2	4	54.51	1	14.2	0	0	0	0	0	0	0	0														2.3			0	0	0	0	2	0	2	1	Epival	1	50	50	50	100	0	100	100	100	100
210	1	2	4	71.52	2	16.85									0	0	5	0	0	0	0	5	5	0			43	3.7	0	5	0	0	0	0	2	1	2	0		1	50	25	25	50	50	100	50	75	75
213	2	2	2	12.58	1	15.42	0	0	0	0	0	0	0	0											0.41		48	0.6			0	0	0	0	3	0					100	100	100	100	100	100	100	75	100
215	1	2	4	82.56	1	12.91									0	0	0	0	0	0	0	0	0	0	0.373	35	40	0	2.5	2.5	1	0	1	0	0	0	1	0		2	75	50	50	75	75	75	75	75	75
216	1	2	4	89.63	2	16.3									0	0	0	0	0	0	0	0	0	0	0.33		40	0.9	2.5	2.5	0	0	1	0	0	0	2	0		1	100	100	100	100	100	100	50	50	50
218	2	2	4	104.11	2	15.34	0	0	0	0	0	0	0	0								0	0		0.38		44	1.3			0	0	1	0	4	0	2	0		1	100	50	50	75	100	100	100	100	100
219	1	2	4	141.44	2	15.81									0	0	0	0	0	0	0	0	0	0	0.34		42	0.5	0	0	0	1	1	0	0	0	2	0		1	75	50	75	75	75	100	100	100	100
221	2	2	4	133.32	1	14.89	0	0	0	0	0	0	0	0														0.3			0	0	0	0	0	0	2	0		2	100	100	100	100	100	100	75	75	100
222	1	2	3	61.54	1	17.87									0	0	0	0	0	0	0	0	0		0.439	5	41	0	0	0	1	0	0	0	0	0	1			1	100	100	100	100	100	50	25	75	25
224	2	2	4	105.03	1	11.81	0	0	0	0	0	0	0															0.1			0	0	0	0	0	0	2	1	Omega	2	100	100	100	100	100	50	50	25	100
225	1	2	4	30.49	1	13.17									0	0	0	0	0	0	0	0	0	0	0.41		43	0.3	0	0	0	0	1	0	2	0	2	1	Tuzen and vitamin d	1	100	100	100	100	100	100	100	100	100
226	3	2	5	119.34	1	15.2	0	0	0	0	0	0	0	0											8.1	12	39	7	0		1		1				1	1		1	75	25	50	100	100	100	50	50	75
227	3	1	4	49.84	2	13.6	0	0	0	0	0	0	0	0											0.39		45	0.3			0	0	0	0	0	0	2	0		2	100	75	100	75	100	75	25	25	100
229	1	4	3	69.55	2	17.53									0	0	0	0	0	0	0	0	0	0	0.368	15	35	6	0	0	1	0	1	0	0	0	1			1	100	100	100	100	100	100	75	100	100
230	1	2	2	4.93	1	15.88									0	0	0	0	0	0	0	0	0	0	0.382	14	38	7	0	0	1	0	1	0	0	0	1				100	100	100	75	0	100	100	100	100
233	1	2	4	33.35	1	15.58									0	0	0	0	0	0	5	5	5	0			36	22	0	5	0	0	1	0	0	0	2	1	Probiotic	2	100	100	75	75	75	100	100	50	100
236	1	2	4	28.22	1	16.36									0	0	0	0	0	0	0	0	0	0	0.375	16	39	10	2.5	2.5	1	0	0	1	0	0	2	1	Ritalin	1	100	75	75	100	100	75	100	50	100
237	2	2	4	38.31	1	12.93	5	0	0	0	0	0	5	0								0	0					0			0	0	1	0	4	0	2	0		2	100	50	50	75	75	100	100	75	100
238	1	2	1	29.31	2	16.19									0	0	0	0	0	0	0	0	0	0	0.389	8	43	5	0	0	1	0	0	0	0	0					100	100	100	100	100	50	50	50	75
239	1	2	4	6.87	1	14.09									0	0	0	0	0	0	0	0	0	0	0.28				5	5	0	0	0	1	0	0	2	0		2	100	50	50	75	50	100	100	100	75
241	1	0	4	11.47	2	16.44									0	0	0	0	0	0	0	0	0	0	0.413	7	43	0	0	0	1						1	1	Magnesium	1	100	100	100	100	100	100	100	100	100
242	1	2	3	24.05	1	12.57									0	0	0	0	5	0	0	5	5	0	0.38		45	0.39	0	5	0	0	1	0	3	0	2			3	100	75	100	100	100	25	50	100	25
247	3	0	4	44.25	2	17.38							5		5	0	0	0	0	0	0	5	5	0						5	0	0	1	0	0	0	2	0		1	100	50	50	75	100	50	25	50	50
248	1	1	4	15.87	1	17.93									0	0	0	0	0	0	0	0	0	0						0	0	0	1	0	0	0	2	0		1	100	100	100	100	100	100	100	100	100
249	1	1	4	66	2	16.87									0	0	0	0	0	0	0	0	0	0	0.47		49	0.5	0	0	0	0	0	0	0	0	2	1		1	100	75	100	100	100	100	75	75	100
251	1	2	1	47.51	1	14.02									5	0	0	0	0	0	0	5	5	1	0.388	7	40	0	0	5	1		1								100	100	100	100	75	100	100	100	100
254	1	1	4	60.85	1	12.88									0	0	0	0	0	0	0	0	0	0						0	0	0	1	0	0	0	2	0		1	100	100	100	100	100	100	75	75	100
255	2	2	4	17.45	2	15.88	0	0	0	0	0	0	0	0												90					0	0	0	0	3	0	2	1	Probiotic, mucosa comp heel, l-glutamine	1	100	75	75	75	75	75	75	75	75
256	3	2	4	29.34	2	12.68	0	0	0	0	0	0	0	0	0	0	0	0	0	0	0	0	0	0			43	6		0	0	0	0	0	2	0	2	1	Probiotics, Omega 3	1	100	100	100	100	100	100	100	100	100
257	1	2	2	113.94	1	15.91									0	0	0	0	0	0	0	0	0	0	0.38	10	36	7	0	0	1	0	1	0	0	0	1				100	100	100	100	100	100	100	100	100
258	1	0	3	23.89	1	15.99									0	0	0	0	0	0	0	0	0	0	0.415	6	41	0	0	0	1	0	0	1	0	0	1			1	100	100	100	100	100	100	100	100	100
265	1	2	4	14.72	2	16.45									0	0	0	0	0	0	0	0	0	0	38	5	42	0	0	0	1	0	1	0	0	0	1	0		1	100	100	100	100	100	25	25	0	25
270	2	5	4	7.82	2	11.73	0	0	0	0	0	0	0	0																	1	0	1	0	0	0	1	0		2	100	100	75	100	100	75	100	100	100
273	2	2	5	10.13	2	8.98	5	0	0	0	0	0	5	0											0.33	28	43	0			1		1				1	0		1	100	25	50	75	75	100	100	25	25
274	1	2	4	4.53	1	12.86									0	0	0	0	0	0	0	0	0	0	0.39	10	42	7	0	0	1		1				2	0		2	100	100	100	100	100	100	75	100	100
276	2	4	4	7.98	1	12.74	0	0	0	0	0	0	0	0																	1	0	1	0	0	0	1	0		1	100	25	25	50	0	100	100	100	100
278	2	0	4	192.16	1	16.96	0	0	0	0	0	0	0	0																	0	0	1	0	0	0	2	0		1	100	100	100	100	100	75	75	75	50
281	1	1	5	69.83	1	15.33									0	0	0	0	0	0	0	0	0	1	0.34	15	35	34	2.5	2.5	1		1				1	0		1	100	75	100	50	100	100	100	50	100
286	2	2	3	5.45	2	13.3	0	0	0	0	0	0	0	0													49	0.3			0	0	0	0	4	0	2			1	100	100	100	100	100	100	50	50	50
290	2	2	5	8.98	2	15.47	0	0	0	0	0	0	0	0													42	3.7			0				3		2	1	Birth Control for acne	2	100	100	100	100	100	100	100	100	100
301	2	5	5	70.39	1	13.49	0	0	0	0	0	0	0	0											0.36	7	40	0			1						1	0		1	100	100	100	75	100	100	100	100	100
303	1	0	5	16.74	1	11.51									0	0	0	0	0	0	0	0	0	0	0.33	10	34	0	7.5	7.5	1						1	0		2	100	75	75	50	75	25	100	75	50
304	1	2	5	112.02	1	12.8									0	0	0	0	5	0	0	5	5	0	0.37	8	43	0	0	5	1			1			1	0		2	75	75	75	75	75	75	75	75	75
305	2	5	2	56.97	1	7.51	0	0	0	0	0	0	0	0											0.358		44	0.1			0	0	1	0	0	0					100	100	100	100	100	100	100	100	100
307	1	2	4	14.13	2	15.72									0	0	0	0	0	0	0	0	0	0						0	0	0	0	0	3	0	2	0		2	75	75	75	75	75	100	100	50	75
309	1	2	5	41.58	1	12.57									0	0	0	0	0	0	0	0	0	0	0.39	2	42	0	0	0	1						1	0		1	100	100	100	75	100	100	100	75	100
312	1	0	3	7.95	1	14.83									0	0	0	0	5	0	0	5	5	0	0.41		40	5.7	0	5	0	1	0	1	0	0	2			2	100	50	50	75	100	50	50	50	50
316	2	2	2	19.22	1	14.62	0	0	0	0	0	0	0	0													44	0.1			0	0	1	0	0	0	2			1	100	100	100	100	100	100	100	100	100
322	1	3	5	3.5	1	16.25									0	0	0	0	0	0	0	0	0	0	0.37	11	40	6	0	0	1			1			1	0		1	100	100	100	100	100	75	75	75	100
323	1	0	5	7.67	1	13.8									5	0	0	0	0	0	0	5	5	0	0.37	11	42	0	0	5	1						1	0		2	100	100	100	100	100	100	75	75	75
324	1	0	5	1.69	1	17.05									0	0	0	0	0	0	0	0	0	0				5	0	0	0						1	0		1	100	100	100	100	100	100	100	100	100
328	1	3	5	2.25	2	12.96									0	0	0	0	0	0	0	0	0	0	0.37	16	46	0	0	0	1						1	0		1	100	75	75	75	75	75	50	25	50
329	1	0	5	17.69	2	11.02									0	0	0	0	0	0	0	0	0	0	0.33	7	39	0	2.5	2.5	1			1			1	0		3	100	75	100	100	100	100	100	100	75
330	1	3	4	11.24	2	12.13									0	0	0	0	0	0	0	0	0	0	0.31	15	37	5	2.5	2.5	1		1				1	0		2	100	75	75	75	100	100	75	75	75
331	3	2	4	5.22	1	16.62							0		0	0	0	0	0	0	0	0	0	0						0	0	0	0	0	0	0	2	0		1	100	100	100	50	100	75	100	75	100
332	1	4	4	7.75	1	15.4									0	0	0	0	0	0	0	0	0	0						0	0	0	0	0	3	0	2	0		1	100	100	100	100	100	100	100	75	75
333	1	5	4	-0.39	2	12.81									0	0	0	0	0	0	0	0	0	0			44	0	0	0	0	0	0	0	4	0	2	0		2	75	25	50	75	100	100	100	100	100
335	2	3	4	44.91	2	8.2	0	0	0	0	0	0	0	0											0.36	26	46	7			1		1				1	1		2	100	100	100	100	100	75	100	100	75
338	2	2	4	8.61	1	17.45	0	0	0	0	0	0	0	0																	1	0	1	0	0	1	1	0		1	100	100	75	75	100	100	100	100	100
339	1	2	3	67.32	2	15.66									0	0	0	0	0	0	0	0	0	0				12.5	0	0	0	0	0	0	2	0	2			2	75	75	75	75	75	75	50	25	25
340	1	0	3	53.59	1	17.94									0	0	0	0	0	0	0	0	0	0						0	0	1	0	0	0	0	2			1	100	100	75	75	100	100	75	75	100
341	3	2	3	44.39	1	12.03	0	0	0	0	0	0	0	0								0	0								0	0	0	0	0	0	2			1	100	75	100	100	100	75	50	50	100
343	2	5	3	25.99	2	14.26	0	0	0	0	0	0	0	0														0			0	0	1	0	4	0	2			2	50	50	50	50	50	100	50	50	100
344	3	2	2	45.21	2	8.49	0	0	0	0	0	0	0	0														0			0	0	0	0	4	0	2			1	100	50	100	50	100	100	50	25	50
348	2	0	3	37.42	1	18.2	0	0	0	0	0	0	0	0												3	44	0.9			0	0	0	0	0	0	2			1	100	100	100	100	100	75	25	50	75
350	1	1	3	37.62	1	15.07									0	0	0	0	0	0	0	0	0	0	0.43		49	2.3	0	0	0	0	1	0	0	0	2			1	100	100	100	100	100	100	100	100	100
351	1	0	3	16	2	15.36									0	0	0	0	0	0	0	0	0	0						0	0	0	0	0	4	0	2			1	100	100	100	100	100	100	100	100	100
353	1	5	3	52.44	1	16.46									0	0	5	0	0	0	0	5	5	0				6	0	5	0	1	0	1	0	0	2			3	50	25	50	50	50	75	75	75	75
354	1	2	3	38.18	2	18.25									5	0	0	0	0	0	0	5	5	1		14	41	0	0	5	1	0	1	0	0	0	1			1	100	25	25	75	100	50	50	75	75
355	2	2	2	57.23	1	10.39	0	0	0	0	0	0	0	0																	0										100	100	100	100	100	100	100	100	100
357	1	0	2	59.96	2	18.1									0	0	0	0	0	0	0	0	0	0	0.382	11	41	0	0	0	1	0	0	0	0	0					0	0	0	0	0	100	50	50	100
358	1	0	2	36.63	1	15.1									0	0	0	0	0	0	0	0	0	0	0.415	6	41	0	0	0	1	0	0	0	0	0					100	100	100	100	100	100	100	100	100
359	1	2	2	13.96	1	16.09									0	0	0	0	0	0	0	0	0	0	0.36		39	11.9	2.5	2.5	0		1		3						100	100	100	100	100	50	25	50	25
362	1	0	5	81.26	2	13.06									0	0	0	0	0	0	0	0	0	0	0.38	6	43	0	0	0	1			1			1	0		1	75	50	75	50	75	75	50	75	75
364	2	4	4	41.79	1	14.41	0	0	0	0	0	0	0	0																	0	0	0	0	4	0	2	0		2	100	100	100	100	100	100	100	100	100
365	1	1	4	106.94	1	17.76									0	0	0	0	0	5	0	5	0	0						5	0	0	0	0	0	0	2	0		1	100	50	25	50	75	100	100	100	100
371	1	1	5	1.49	1	16.48									5	0	0	0	0	0	0	5	5	1	0.36	17	38	0	0	5	1			1		1	1	0		1	100	50	50	100	100	100	50	75	75
375	1	1	5	8.46	2	16.85									0	0	0	5	0	0	0	5	5	0	0.38	4	39	0	0	5	1		1				1	0		1	100	100	100	100	100	100	100	100	100
376	1	5	5	5.2	2	15.27									0	0	5	0	0	0	0	5	5	1	0.34	16	42	7	0	5	1		1				1	0		1	75	50	50	75	75	75	50	50	50
383	2	2	5	49.36	1	14.47	0	0	0	0	0	0	0	0											0.36	17	43	6			1				2		1	0		3	0	0	0	0	0	100	100	50	100
384	1	1	5	4.65	2	12.69									0	0	0	0	0	0	0	0	0	0	0.36	18	42	10	0	0	1			1			1	0		2	100	100	100	50	75	75	100	100	100
390	1	0	5	39.29	1	8.24									0	0	0	0	0	0	0	0	0	0	0.36	6	43	0	0	0	1			1			1	0		3	75	75	75	75	75	75	50	50	75
398	2	0	5	-1.59	1	15.5	0	0	0	5	0	0	5	0											0.42	3	42	0	0		1			1			1	0		1	100	75	50	75	75	100	75	75	75
399	1	1	5	14.74	2	14.64									0	0	0	0	0	0	0	0	0	0	0.37	6	40	0	0	0	1		1				1	0		1	100	50	75	75	75	75	75	75	75
400	1	0	5	3.34	1	16.57									0	0	0	0	0	0	0	0	0	0	0.41	5	45	0	0	0	1						1	0		1	100	100	100	100	100	100	75	50	75
407	3	2	5	172.76	1	15.21	0	0	0	0	0	0	0	0	0	0	0	0	0	0	0	0	0	0	0.4	3	41	5	0	0	1						1	0		1	100	100	100	100	100	100	100	100	100
408	1	2	5	4.22	1	12.88									0	0	0	0	0	0	0	0	0	0	0.37	3	47	0	0	0	1						1	0		1	100	100	100	100	100	100	100	100	100
411	2	2	5	8.15	1	16.97	0	0	0	0	0	0	0	0											0.33	11	46	0			1		1				1	0		1	75	50	50	25	50	50	50	0	50
412	1	5	5	2.21	2	7.36									0	0	0	0	0	0	0	0	0	0	0.36	9	42	6	0	0	1						1	1	Flovent	2	75	75	75	50	75	75	50	75	75
414	1	0	5	13.29	2	11.75									0	0	0	0	0	0	0	0	0	0	0.37	2	42	0	0	0	1		1				1	0		2	100	75	100	100	100	100	75	75	100
418	2	5	5	15.55	1	17.57	0	0	0	0	0	0	0	0											0.42	11	43	0			1						1	0		1	100	75	75	50	50	75	75	75	50
423	1	2	5	1.27	1	15.55									0	0	0	0	0	0	0	0	0	0	0.39	2	44	0	0	0	1			1			1	0		1	100	100	100	100	100	75	25	50	100
427	3	2	5	15.19	1	12.36	0	0	0	5	0	0	5	0	0	0	0	0	0	0	0	0	0	0	0.37	3	41	0	0	0	1			1			3	1	Fulice acid	1	50	50	75	75	75	75	75	50	75
433	1	2	5	5.04	1	9.25									0	0	0	0	0	0		0	0	0	0.38	6	41	0	0	0	1						1	0		3	100	100	100	100	100	100	75	100	100
435	1	4	5	5.4	1	11.32									0	0	0	0	0	0	0	0	0	0	0.32	12	46	0	2.5	2.5	1						1	0		1	100	50	25	25	50	100	100	50	100
440	1	2	5	2.08	2	15.3									0	0	0	0	0	0	0	0	0	0	0.38	2	39	0	0	0	1						1	0		1	100	75	50	50	50	100	100	100	75
441	2	2	5	28.73	1	17.11							0		0	0	0	0	0	0	0	0	0	0	0.39	6	41	0	0	0	1					1	1	1	Prednisone	1	100	100	100	100	100	100	100	100	100
444	1	2	5	11.26	1	12.28									0	0	0	0	0	0	0	0	0	0	0.39	2	40	0	0	0	1			1			1	0		2	100	100	100	100	100	75	75	75	50
455	1	0	5	28.37	1	16.67									0	0	0	0	0	0	0	0	0	0	0.38		42	0	0	0	0		1				2	0		2	100	100	100	100	100	100	100	100	100
468	1	2	5	2.58	1	15.15									0	0	0	0	0	0	5	5	5	1	0.35	12	38	10	0	5	0	1			4		1	0		2	75	75	75	25	75	50	50	75	50
6	1	2	4	62.49	1	16.29									0	0	0	0	5	5	5	15	10	1	0.41		48	13.7	0	15	0	0	1	0	3	0	2	0		1	100	100	100	100	100	100	100	100	100
7	1	0	4	16.23	1	16.18									0	0	0	0	0	10	0	10	0	1			33	43	5	15	0	1	0	1	0	0	2	0		1	100	100	100	100	100	100	100	100	100
9	1	2	2	35.15	1	12.81									0	0	0	5	0	0	0	5	5	0	0.335	45	41	14	5	10	1	0	0	1	1	0	1			1	100	75	75	75	100	100	100	100	100
16	2	2	3	58.35	2	13.34	0	10	0	0	0	0	10	0													47	0			0	0	0	0	4	0	2			1	100	75	75	75	75	100	100	50	100
17	3	0	4	10.25	2	15.99	0	0	5	5	0	0	10	1													50	18			0	0	0	0	4	0	2	0		2	100	100	100	100	100	100	50	50	75
21	2	2	4	18.53	2	7.18	5	10	5	0	0	5	25	1											0.33	37		1.2			0	0	1	0	2	0	2	0		3	100	50	50	50	50	100	100	50	50
23	1	1	2	20.86	1	13.18									0	5	0	0	0	0	0	5	5	0	0.31	37	33	11	10	15	1	0	0	1	0	0	1				100	75	75	50	50	75	50	75	25
26	1	1	3	30.78	1	10.66									5	5	0	0	0	0	0	10	10	1			39	12.6	0	10	0	0	1	0	4	0	2			1	100	75	100	100	100	100	100	75	75
29	3	1	4	67.06	1	16.7	0	10	0	0	0	0	10	1								0	0		0.37	5.2	43			0	0	1	0	0	1	0	2	0		1	100	75	75	100	100	100	50	100	75
33	2	0	4	27.83	2	17.71	5	0	0	5	0	0	10	1																	0	0	1	0	4	0	2	0		2	75	50	75	100	100	100	50	50	100
34	3	2	4	4.24	1	14.2	5	0	5	5	10	5	30	1	5	5	0	0	10	0	0	20	20	1						20	0	0	0	0	4	0	2	0		1	100	75	50	50	75	100	100	75	75
42	1	2	3	15.08	1	11.01									0	0	0	5	0	10	0	15	5	1	0.361		34	7	5	20	0	0	1	0	3	0	2			2	100	100	75	25	75	75	100	75	75
43	1	3	2	105.79	1	16.93									5	10	0	0	0	0	0	15	15	1	0.374	17	38	10	2.5	17.5	1	0	1	0	0	0	1				100	100	100	100	100	100	100	100	100
44	1	2	5	17.49	1	13.72									0	0	0	0	0	0	0	0	0	0	0.34	21	34	0	10	10	1			1			3	0		2	100	75	75	50	50	50	50	50	25
57	1	2	3	0.95	2	16.96									5	0	5	0	10	0	0	20	20	2			39	32.4		20	0	0	1	0	0	0	2			2	100	50	100	100	100	100	50	100	50
61	2	0	4	97.94	1	9.35	10	0	0	0	0	0	10	1																	0	0	0	1	0	0	2	1	Vitamin D	2	75	50	50	50	75	50	75	25	50
63	1	0	4	33.71	1	17.69									0	10	0	0	5	0	0	15	15	1	0.24		39		5	20	0	0	0	0	0	0	2	0		1	100	75	100	50	100	100	100	100	100
67	2	2	2	92.58	1	10.94	5	10	0	5	10	0	30	1											0.309	58	37	0			1	0	1	0	0	0	1			1	100	75	75	75	75	100	100	100	75
68	1	1	4	15.62	1	15.09									10	5	0	0	0	0	5	20	20	1	0.328	53	40	18	7.5	27.5	1					2	1	0		1	75	25	50	75	75	75	75	75	50
74	1	0	2	35.15	1	15.75									5	0	0	0	0	0	0	5	5	1	0.35	7	30	6	12.5	17.5	1	0	0	1	0	0					75	75	75	50	100	75	75	50	75
81	1	2	4	0.59	2	16									0	0	0	0	10	0	0	10	10	1	0.3				2.5	12.5	0				3		2	1	Trazadone, Prozac, concerta	2	100	50	75	100	100	0	75	75	25
86	1	0	4	2.04	1	11.63									0	0	0	0	10	0	0	10	10	1	0.33	11	35	7	2.5	12.5	1	0	0	1	0	0	1	0		2	100	100	75	50	75	100	50	50	75
87	1	0	4	1.58	1	14.11									5	0	0	10	0	5	0	20	15	1		22			2.5	22.5	0	0	1	0	3	0	2	0		1	50	50	50	25	50	100	100	100	75
94	1	2	4	55.62	1	14.73									10	5	0	0	0	5	5	25	20	1	0.372	7	39	0	0	25	1	0	0	0	0	0	1	1	Esomeprazole,tramadol,quetiapine	1	75	0	25	0	25	100	100	50	100
95	1	1	4	1.94	2	15.71									0	0	5	0	0	5	0	10	5	0						10	0	0	0	0	0	0	2	0		1	100	75	75	50	100	50	50	75	0
96	2	2	4	48.82	2	14.05	0	10	0	0	0	0	10	0											0.37		45	0.1			0	0	1	0	0	0	2	0		2	100	75	50	100	100	100	100	50	100
101	1	2	4	112.66	1	17.77									5	5	0	0	5	0	0	15	15	1	0.406	37	41	28	2.5	17.5	1	0	1	0	4	0	1	0		1	75	75	75	75	75	100	100	75	100
111	2	6	4	0.82	1	15.54	0	10	0	0	0	5	15	1											0.203		30	18			1	0	0	0	0	1	1	0		1	100	25	25	75	75	100	100	100	100
112	1	2	2	10.48	1	17.38									0	0	0	0	0	5	0	5	0	1	0.327	76	37	50	7.5	12.5	1	0	1	0	0	0					100	100	100	50	100	75	50	100	50
113	1	0	4	25.03	1	15.69									0	5	0	0	5	0	0	10	10	1			43	0.48	0	10	0	0	0	0	4	0	2	0		1	100	100	75	100	100	25	75	100	100
115	1	4	4	74.81	1	17.12									10	5	0	0	0	0	0	15	15	1				0.2	0	15	0	0	1	0	0	0	2	1	Omega 3	1	100	25	75	100	100	100	100	75	75
116	1	0	4	4.3	1	12.55									10	10	0	0	0	0	0	20	20	0	0.35	11	35	14	0	20	1	0	1	0	2	1	1	1	Prednisone	1	75	50	50	75	100	100	50	75	75
119	1	0	3	1.71	1	15.32									5	0	0	0	0	0	0	5	5	0	0.283	9	34	0	10	15	1	0	0	1	0	1	1			1	50	25	50	75	100	75	100	100	100
121	2	2	4	3.38	2	16.35	5	0	0	5	0	0	10	0								0	0			6	45				0	0	0	0	3	0	2	0		2	100	100	50	100	100	50	100	25	75
123	1	2	4	1.35	2	14.26									5	0	0	0	5	0	0	10	10	1	0.31		33	58	7.5	17.5	0	0	0	0	3	0	2	0		2	100	100	100	100	100	75	75	100	75
129	1	2	2	50.17	1	16.07									0	0	0	5	5	0	0	10	10	0	0.394	7	40	8	0	10	1			1							100	75	75	100	100	100	100	100	100
133	1	1	3	66.4	1	17.31									5	0	0	0	0	0	0	5	5	1	0.352	31	27	52	15	20	1	0	0	1	1	0	1			1	100	100	100	75	100	100	100	100	100
140	2	0	3	36.7	2	10.06	5	10	0	0	0	0	15	0								0	0		0.339	29	37	11			1	0	1	0	2	0	1			2	100	100	100	100	100	100	100	100	75
141	2	2	4	4.27	2	13.71	0	10	0	0	0	0	10	1								0	0								0	0	0	0	4	0	2	0		2	100	100	100	75	100	75	100	100	75
144	2	2	4	38.87	2	14.56	0	0	10	5	0	5	20	1											0.324	16	41	0			1	0	1	0	2	0	1	0		2	100	50	50	50	50	50	75	75	75
151	1	2	3	31.93	2	8.67									0	0	0	0	10	0	0	10	10	1	0.336	54	34	34	10	20	1	0	0	1	0	0	1			2	100	100	100	100	100	100	100	100	100
155	1	2	2	13.4	1	10.3									10	0	0	0	0	5	0	15	10	1	0.327	20	33	32	10	25	1	0	0	0	0	0					100	100	100	100	100	50	50	50	50
159	1	2	2	16	1	16.81									0	0	0	10	5	0	0	15	15	1	0.42	4	39	0	0	15	1			1							100	100	75	100	100	100	50	50	50
160	1	2	2	38.21	1	9.57									0	0	0	0	0	0	0	0	0	0	0.353	16	30	0	12.5	12.5	1	0	1	0	0	0	1			2	100	100	75	75	75	100	75	100	75
162	1	3	4	35.65	2	11.89									5	0	0	0	0	0	0	5	5	1	0.317	47	34	28	10	15	1	0	1	0	2	0	1	0		1	50	0	0	75	0	50	50	100	25
163	1	3	4	3.94	2	15.98									5	0	0	5	0	0	0	10	10	0			40	5.7	0	10	0	0	1	0	3	1	2	1	Prednisone	1	100	75	50	75	100	50	25	50	75
172	1	3	3	6.93	1	13.85									5	0	0	0	0	0	0	5	5	1	0.289	58	37	21	7.5	12.5	1	0	1	0	3	0	1			2	75	50	50	50	50	75	75	50	75
173	2	0	4	30.06	1	15	0	10	5	0	10	0	25	1								0	0		0.41		40	2			0	0	1	0	4	0	2	0		1	100	50	100	100	100	100	100	100	75
174	1	1	4	2.27	1	15.88									0	0	0	0	0	0	0	0	0	0	0.286	84	41	48	10	10	0	0	0	0	0	0	2	1	Meal supplement	1	100	100	100	100	100	100	100	100	100
178	1	0	2	43.1	1	16.58									5	5	0	0	0	0	0	10	10	1	0.39	5	43	0	0	10	1	0	0	1	0	0	1				100	100	100	100	100	25	25	25	75
186	2	2	2	22.44	1	17.45	0	10	0	0	0	0	10	0											0.339	26	37	16			1	0	0	0	0	0					75	75	75	50	75	75	75	75	50
191	2	2	4	53.98	2	15.61	0	10	0	0	0	0	10	0													42	0.1			0	0	0	0	0	0	2	0		1	100	75	75	50	100	75	50	50	50
192	1	2	4	11.76	2	16.67									10	10	0	0	0	0	0	20	20	0				0.7	0	20	0	0	0	0	4	0	2	0		1	50	50	50	25	50	50	25	50	0
193	1	2	4	24.05	1	13.82									5	5	5	0	0	0	0	15	15	1	0.43		40	25.2	0	15	0	0	0	0	0		2	0		1	0	0	0	0	0	50	0	0	75
196	2	2	3	54.28	2	13.8	5	10	5	5	0	0	25	1											0.33		43	0.2			0	0	1	0	4	0	2			2	75	75	75	75	50	100	100	100	100
197	1	2	4	130.89	1	14.22									5	0	0	0	5	5	0	15	10	1	0.387	18	40	10	2.5	17.5	1	0	0	0	0	0	1	0		2	50	50	50	25	75	75	50	25	25
202	1	2	4	23.87	1	11.54									0	5	5	0	0	0	0	10	10	1	0.315	40	25	20	15	25	1				2		1	1	Milk thistle	2	75	50	50	50	100	75	50	100	25
203	1	4	2	30.72	2	17.2									5	0	5	0	0	0	0	10	10	0	0.369	9	42	0	0	10	1	0	1	0	0	0	1				50	50	50	50	50	50	50	50	50
208	2	2	4	50.27	2	17.37	5	10	0	0	0	0	15	1																	0	0	0	0	0	0	2	1	Accutane	1	100	75	100	100	100	100	100	100	100
212	1	0	3	0.43	1	15.03									5	0	5	0	5	0	0	15	15	2	0.32		28	8	12.5	27.5	1	0	0	0	4	0	1			2	100	50	25	75	100	50	75	100	25
217	1	3	3	2.79	2	14.98									5	0	0	0	5	0	0	10	10	1	0.318		34	6	7.5	17.5	1	0	1	0	0	0	1			1	100	75	75	50	75	75	50	100	50
223	1	3	3	77.6	2	17.69									0	0	0	0	0	0	0	0	0	1	0.319	47	32	45	10	10	1	0	1	0	2	0	1			1	100	100	100	100	100	50	50	75	25
228	2	1	3	23.59	2	14.21	5	0	5	5	0	0	15	1											0.42		46	0.6			0	0	0	0	4	0	2			2	50	0	0	75	75	75	75	50	50
231	3	0	4	94.69	1	16.76	10	0	5	0	0	0	15	1	10	5	5	0	0	0	0	20	20	1						20	0	1	0	0	0	0	2	0		2	75	50	75	75	50	75	50	50	75
232	1	2	2	7.75	1	16.64									5	0	0	5	0	0	0	10	10	0	0.381	11	47	0	0	10	1	0	1	0	3	0	1			1	100	50	50	75	50	100	100	75	100
244	2	2	4	112.53	2	14.94	0	0	10	5	10	0	25	1																	0	0					2	1	B12	1	100	100	100	100	100	100	100	100	100
245	1	2	3	66.33	1	12.09									5	0	0	0	0	0	0	5	5	0	0.32	22	40	0	5	10	1	0	1	0	0	0	1			1	100	100	100	100	100	75	50	50	100
250	1	3	1	93.6	1	16.51									5	0	5	0	0	0	0	10	10	1		17	35	21	2.5	12.5	1	0	0	1	0	0					75	50	50	75	75	100	50	75	100
259	1	0	2	9.99	2	9.91									5	0	0	0	5	0	0	10	10	0	0.37	9	41	0	0	10	1	0	1	0	0	0	1				100	75	50	100	100	50	25	25	0
261	1	2	2	4.47	2	13.46									5	5	0	0	5	0	0	15	15	1	0.311	37	35	6	5	20	1	0	1	0	0	0	1				100	50	50	100	100	75	100	100	75
266	1	2	4	0.99	1	14.37									0	0	0	0	5	0	0	5	5	0	0.33	41	36	12	5	10	1						1	0		1	100	50	50	75	100	100	100	75	100
267	1	4	4	9.56	1	14.08									10	0	0	0	5	0	0	15	15	1			43	10	0	15	0	0	0	0	3	0	2	0		1	100	75	75	100	100	75	50	50	50
269	1	2	4	2.17	1	16.36									10	10	0	0	0	0	0	20	20	1	0.38	8	31	6	5	25	1	0	0	1	0	0	1	0		3	100	50	50	50	100	25	100	25	0
272	1	3	4	0	1	12.36									10	5	0	0	0	0	5	20	20	2	0.37		46	15.2	0	20	0	0	1	0	0	0	2	0		2	50	50	75	50	75	75	50	75	50
275	1	2	4	6.41	1	12.99									5	0	0	0	5	5	5	15	10	2	0.3	47	33	68	10	25	1	0	1	0	0	0	1	0		2	100	50	50	50	100	50	50	75	25
283	1	2	5	3.9	1	10.8									5	0	0	5	0	0	0	10	10	0	0.38	3	39	0	0	10	1			1			1	0		2	75	75	75	75	25	25	50	0	50
287	2	0	4	2.07	2	15.98	5	0	0	5	10	0	20	2																	1	0	1	0	0	1	1	1	Prednisone	1	100	75	50	100	100	100	100	100	100
288	1	4	4	10.71	1	16.02									0	0	0	10	0	5	0	15	10	2			42	29.1		15	0	0	1	0	0	0	2	0		1	75	50	50	75	100	75	50	100	50
292	2	1	2	15.34	1	13.49	0	20	0	0	0	0	20	1																	0				1						100	100	100	100	100	100	100	100	100
298	1	2	4	2.14	2	14.65									0	5	0	0	0	0	0	5	5	0	0.33	74	52		7.5	12.5	1						1	0		2	50	0	0	0	50	50	100	50	100
299	1	0	4	0.59	1	11.54									5	0	0	0	0	5	0	5	0	0	0.34	7	37	0	2.5	12.5	1	0	0	1	0	0	1	0		2	100	100	100	100	100	75	100	100	100
302	1	0	4	1.54	2	14.97									5	0	0	0	0	0	0	5	5	2	0.27	47	30	9	17.5	22.5	1	0	0	0	0	0	1	0		2	50	0	25	25	50	100	50	75	50
336	1	2	2	32.13	1	13.6									0	0	0	10	0	0	0	10	10	0			48		0	10	0	0	0	0	0	0					100	100	100	100	100	100	100	75	50
342	1	2	3	94.92	2	15.58									0	5	5	10	0	5	0	25	20	1			39	23.8	0	25	0	1	1	0	0	0	2			1	50	50	50	50	50	75	50	50	50
345	3	0	3	55.2	2	14.18	5	0	0	5	0	0	10	0								0	0								0	0	1	0	4	0	2			1	50	75	50	100	100	50	50	50	50
346	1	2	3	10.68	2	10.09									5	0	5	0	0	0	0	10	10	1		10	45		0	10	0	0	0	0	0	0	2			1	100	100	75	100	100	75	25	50	50
349	1	0	3	26.58	1	16.17									0	0	0	0	5	0	5	10	10	0		28			2.5	12.5	0	0	1	0	4	0	2			1	100	75	75	75	75	100	100	100	75
352	1	0	3	51.81	2	16.78									5	5	0	0	0	0	0	10	10	0	0.42		48	0.1	0	10	0	0	0	0	3	0	2			1	100	100	75	100	100	50	75	100	50
356	2	2	2	27.3	2	15.75	5	10	0	0	0	0	15	0														0.1			0	0	1	0	4	0					100	50	75	100	100	100	100	100	100
366	1	1	5	2.02	2	14.05									5	5	5	0	5	0	5	25	25	1	0.33	9	39	5	0	25	1			1			1	0		2	75	0	50	100	50	25	25	25	25
368	1	3	5	1.3	2	16.78									5	0	0	0	0	0	0	5	5	0	0.25	55	36	0	7.5	12.5	1		1			1	1	0		2	100	50	50	50	100	100	50	50	50
370	1	4	5	1.36	2	16.08									5	0	0	0	5	0	0	10	10	1	0.35	20	41	0	2.5	12.5	1		1				1	0		1	100	75	100	50	100	50	25	50	50
378	1	0	5	6.98	2	14.12									5	0	0	0	5	0	0	10	10	1	0.34	11	39		0	10	1	0	0	1			1	0		1	50	50	75	75	75	100	100	75	100
393	1	1	5	8.82	1	16.01									5	5	0	0	5	0	0	15	15	1	0.39	4	40	5	0	15	1			1			1	0		2	75	25	50	25	75	100	75	25	50
402	1	2	5	0.77	1	16.3									5	0	0	5	0	0	0	10	10	0	0.4	18	40	8	0	10	1						1	0		1	75	50	50	25	75	75	100	50	75
434	2	2	5	23.74	1	12.81		20	5	0	0	0	25	1											0.24	5	44	0			1			1			1	0		3	100	75	75	100	100	100	50	50	75
448	1	4	5	2.12	1	16.08									5	0	0	0	10	0	0	15	15	1	0.34	10	35	28	2.5	17.5	1					1	1	0		1	100	50	0	100	100	100	100	100	75
449	1	6	5	88.53	1	13.1									10	0	0	0	5	0	0	15	15	1	0.37	3	39	0	0	15	1			1			1	0		1	75	50	25	25	75	50	25	25	0
2	1	2	3	2.99	1	11.41									5	5	0	0	5	5	0	20	15	2	0.32	41	30	32	15	35	1	0	0	1	0	0	1			2	50	50	25	50	50	75	100	100	75
12	1	3	3	27.17	1	16.36									5	0	0	10	10	5	0	30	25	2						30	0	0	0	1	0	0	2			2	100	75	75	100	100	100	100	75	100
13	2	0	3	82.14	1	16.65	0	10	10	15	10	5	50	2																	1	0	0	1	0	0	1			1	25	25	25	0	50	100	25	75	50
36	2	2	3	57.89	1	15.04	0	20	5	10	0	0	35	2																	0	0	0	0	0	0	2			1	50	25	50	75	100	75	75	25	50
40	2	3	2	16	1	16.52	5	20	5	15	10	5	60	2											0.422	5	46	0	0		1	0	0	1	0	0					75	50	25	50	75	100	25	25	100
51	2	0	4	2.89	1	15.63	10	10	10	10	0	5	45	2																	0	0	0	0	0	0	2	0		1	50	0	0	0	0	100	100	100	100
65	1	2	4	98.37	1	17.36									5	10	0	0	10	5	0	30	25	2	0.357	59	39	42	7.5	37.5	1	0	1	0	0	1	1	0		1	100	75	50	75	75	100	100	100	100
72	1	0	4	0.89	1	12.75									5	10	5	0	0	5	0	25	20	2	0.33		26	62	12.5	37.5	1	0	0	1	0	0	1	0		2	50	25	25	25	50	100	100	100	75
73	3	0	4	28.09	1	14.63	10	10	10	5	10	10	55	3	10	10	0	5	10	5	5	45	40	3		31	43	14	2.5	47.5	0	0	0	0	3	0	3	1		1	75	75	50	75	100	75	75	75	50
77	1	2	4	4.07	2	16.57									10	5	5	0	10	0	0	30	30	1	0.36	9	41	0	0	30	1	0	1	0	0	0	1	0		1	50	0	0	0	75	100	50	50	0
84	1	0	4	21.75	1	12.99									0	0	5	0	5	0	0	10	10	2	0.274	60	27	42	20	30	1	0	0	0	0	0	1	0		1	100	50	100	75	100	100	100	100	100
92	2	2	4	53.95	1	16.61	10	20	5	10	10	0	55	2																	0	0	1	0	0	0	2	0		1	100	100	100	75	100	75	50	75	100
109	1	3	2	30.49	1	10.38									10	10	10	0	5	5	0	40	35	2	0.387	18	33	30	7.5	47.5	1	0	0	1	4	0	1				50	0	50	0	0	50	25	100	0
147	1	3	3	13.04	2	14.16									10	10	5	0	10	5	5	45	40	2				161		45	0	0	1	0	4	1	2			2	50	25	25	0	50	75	25	25	75
148	1	0	4	30.49	2	15.62									10	10	5	0	10	10	0	45	35	3			34	83.5	5	50	0	1	0	1	0	0	2	0		1	0	0	0	0	25	25	50	50	0
184	3	5	2	31.9	1	16.51	5	10	5	10	10	10	50	2	5	10	0	0	10	0	0	25	25	2							0	0	0	0	0	0					100	75	50	50	75	100	100	100	100
188	2	0	4	34.69	2	13.02	0	30	5	10	0	5	50	2														0			0	0	1	0	4	0	2	0		1	50	75	50	75	100	25	75	75	25
211	2	2	4	45.21	1	9.66	5	20	5	10	10	5	55	2																	0	0	0	0	2	0	2	0		2	100	100	100	100	100	100	100	100	100
220	1	0	4	43.02	2	14.57									10	10	10	0	10	0	0	40	40	3			41			40	0			1		1	2	1	Prednisone	2	0	0	0	0	0	50	50	50	50
234	1	2	4	0.49	2	12.9									5	5	0	10	5	5	5	35	30	1	0.33	66	34	15	12.5	47.5	1	0	1	0	4	0	1	1		2	100	50	50	75	100	50	50	75	25
235	2	0	2	30	2	14.42	5	30	5	5	10	0	55	2											0.37	8	39	0	0		1	0	0	1	4	0	1				75	75	75	75	75	50	50	50	50
240	2	2	2	48.76	1	15.38	10	20	5	10	0	0	45	1														29.7			0	0	0	0	4	0					75	50	25	25	50	25	25	50	25
253	1	3	4	3.15	2	13.36									10	10	10	0	10	10	10	60	50	3	0.268	38	35	213	7.5	67.5	1	0	0	0	0	0	1	0		2	75	25	50	25	50	0	75	75	50
262	2	1	4	4.73	2	12.95	10	20	10	5	10	5	60	2																	0	0	1	0	4	0	2	0		1	100	50	50	25	50	100	75	50	75
264	2	2	4	17.77	2	17.82	10	20	10	15	10	10	75	3																	1	0	0	1	0	0	1	1	Probiotics	1	0	0	0	0	0	0	25	0	0
268	2	1	4	9.66	1	8.92	10	20	5	5	0	0	40	1																	1	0	0	1	3	0	4	0		3	100	100	100	100	100	50	75	50	75
271	1	3	5	4.42	1	16.38									10	10	0	0	10	5	5	40	35	2	0.39	35	34	35	7.5	47.5	1		1			1	1	1	Probiotic	1	0	0	0	0	25	100	100	100	50
325	1	0	5	1.43	1	13.75									10	10	0	0	5	5	0	30	25	2	0.3	41	33	29	10	40	1			1			1	0		2	50	0	0	25	75	75	100	25	50
337	3	0	4	0.82	1	12.26	5	10	10	10	10	10	55	2																	0	0	0	0	0	1	2	1	Prednisone	1	75	50	75	50	100	100	50	100	50
397	1	1	5	8.26	1	17.68									10	10	0	0	5	0	5	30	30	2	0.26	12	33	11	10	40	1						1	0		1	75	0	25	50	100	50	75	25	25
404	2	0	5	43.38	1	13.96	10	10	5	10	0	10	45	2											0.34	18	40	0			1		1		3		1	0		2	100	100	25	100	50	100	25	50	100
409	2	0	5	-1.26	2	15.1	5	10	10	5	10	5	45	2											0.3	30	41	0			1						1	0		3	50	0	0	100	50	100	50	0	50
465	2	5	5	-7.67	2	15.79	10	0	10	5	10	10	45	2											0.33		34	39.6			0						2	1	Seasonal	1	25	0	0	0	25	50	50	50	25
[truncated: 33 more columns]
